# Supplementary material for: The NCOR-HDAC3 co-repressive complex modulates the leukemogenic potential of the transcription factor ERG
Source: Nat Commun. 2023 Sep 21;14:5871. doi: 10.1038/s41467-023-41067-2 (PMC10514085; doi:10.1038/s41467-023-41067-2)
Supplement: Supplementary file 4 — Source Data [file 41467_2023_41067_MOESM4_ESM.xlsx]

## Sheet: Figure 1B
Figure 1B
	Western blot of cmk cell line with transient transfection of ERG variants (WT, P199L and DeltaPNT) and Backbone control
		Lanes	Compartment of the cell	Cell line	Transfected with following constructs
		1	Nucleus Fraction	CMK	DeltaPNT-ERG
		2			WT-ERG
		3			P199L-ERG
		4			Backbone
		5	Cytoplasmic Fraction		DeltaPNT-ERG
		6			WT-ERG
		7			P199L-ERG
		8			Backbone
	Anti-ERG, Cat No.ab133264 raised in mouse, molecular weight - 55kDa, dilution: 1:1000
	Anti-Vinculin, Cat No.MAB3574 raised in mouse, molecular weight - 124kDa, dilution: 1:1000

## Sheet: Figure 2A
Figure 2A
					ERG variants
	Data-1		Round plating	Backbone (BB)	WT-ERG	P199L-ERG
		colony forming units	1	104	93.5	69
			2	20.5	84	45
			3	16	109.5	23
			4	0	169.5	0
					ERG variants
	Data-2		Round plating	Backbone (BB)	WT-ERG	P199L-ERG
		colony forming units	1	25	36.5	24.5
			2	9	57	45.5
			3	0	35	0
			4	0	17.5	0
					ERG variants
	Data-3		Round plating	Backbone (BB)	WT-ERG	P199L-ERG
		colony forming units	1	9.5	31	32
			2	0	50.5	94.5
			3	0	19.5	15
			4	0	28.5	16.7
					ERG variants
	Data-4		Round plating	Backbone (BB)	WT-ERG	P199L-ERG
		colony forming units	1	13.5	66.5	30
			2	16.5	49.5	76
			3	0	14.5	1
			4	0	12.5	0
					ERG variants
	Data-1		Round plating	Backbone (BB)	WT-ERG	P199L-ERG
		Cell Number	1	35000	91000	33740
			2	7500	375000	95000
			3	6000	265000	23750
			4	0	315000	0
					ERG variants
	Data-2		Round plating	Backbone (BB)	WT-ERG	P199L-ERG
		Cell Number	1	120000	510000	75000
			2	6250	130000	46250
			3	0	12500	6000
			4	0	6250	0
					ERG variants
	Data-3		Round plating	Backbone (BB)	WT-ERG	P199L-ERG
		Cell Number	1	5500	10000	34000
			2	0	232000	387000
			3	0	18500	50000
			4	0	21200	6000
					ERG variants
	Data-4		Round plating	Backbone (BB)	WT-ERG	P199L-ERG
		Cell Number	1	8500	750000	150000
			2	8000	40000	55000
			3	0	18500	0
			4	0	10500	0

## Sheet: Figure 2D
Figure 2D
				ERG Variants
	Data-1	Mean expression %	Backbone (BB)	WT-ERG	P199L-ERG
		c-kit/sca1	15.5	55.9	67.8
		CD41	10	43.5	52.3
		CD61	18.1	54.9	60.3
				ERG Variants
	Data-2	Mean expression %	Backbone (BB)	WT-ERG	P199L-ERG
		c-kit/sca1	15.9	52.9	58.7
		CD41	5.8	42.8	42.1
		CD61	9.9	55.8	50.7
				ERG Variants
	Data-3	Mean expression %	Backbone (BB)	WT-ERG	P199L-ERG
		c-kit/sca1	13.5	61.8	51.4
		CD41	8.1	46.3	49.8
		CD61	14.7	58.8	57.5
				ERG Variants
	Data-4	Mean expression %	Backbone (BB)	WT-ERG	P199L-ERG
		c-kit/sca1	15.1	45.7	59.5
		CD41	9.3	53.6	42
		CD61	17.7	63.8	48.4

## Sheet: Figure 2F
Figure 2F
				ERG Variants
	Data-1	Mean expression %	Backbone (BB)	WT-ERG	P199L-ERG
		CD11b	59	26.9	42.7
		Gr1	46.1	18.3	32.5
				ERG Variants
	Data-2	Mean expression %	Backbone (BB)	WT-ERG	P199L-ERG
		CD11b	64.6	26.3	39.9
		Gr1	49.5	18	31
				ERG Variants
	Data-3	Mean expression %	Backbone (BB)	WT-ERG	P199L-ERG
		CD11b	60.4	25.2	40.3
		Gr1	46.4	17.6	30.3

## Sheet: Figure 3A
Figure 3A
	Days on which mouse was sacrifeid	Backbone	WT-ERG	P199L-ERG
	180	0
	180	0
	180	0
	180	0
	180	0
	180	0
	180	0
	180	0
	180	0
	180	0
	180	0
	180	0
	180	0
	24		1
	25		1
	25		1
	25		1
	25		1
	26		1
	26		1
	28		1
	34		1
	34		1
	39		1
	39		1
	47		1
	53		1
	53		1
	73		1
	82		1
	58			1
	79			1
	82			1
	116			1
	135			1
	180			0
	180			0
	180			0
	180			0
	180			0
	180			0
	180			0
	180			0

## Sheet: Figure 3B
Figure 3B
	Immunoblot of HA tagged ERG to compare the levels of protein expression of WT and mutated ERG in the spleen of leukemic mice
		Lanes		Samples
		1	Mouse spleen	Backbone
		2		deltPNT ERG
		3		WT-ERG
		4		P199L- ERG
		5	mouse Liver	WT-ERG
		6		Ladder
	Top blot was probed with anti-Vinculine antibody, Cat No. MAB3574 Dilution 1:1000

## Sheet: Figure 5B
Figure 5B
				ERG variants
	Data-1	Name of Protein	eGFP control	WT-ERG	P199L-ERG
		GPS2	0	13.8609	7.7495
		HDAC3	0	13.8609	0.75
		NCOR1	0.916667	144.063	103.139
		NCOR2	0	96.8554	50.4016
		TBL1XR1	0	27.0744	23.0903
				ERG variants
	Data-2	Name of Protein	eGFP control	WT-ERG	P199L-ERG
		GPS2	0.166667	9.58333	0.75
		HDAC3	0.166667	11.1667	4.66667
		NCOR1	1.25149	135.491	86.0248
		NCOR2	0.166667	110.497	52.4984
		TBL1XR1	0.166667	19.4989	25.5388
				ERG variants
	Data-3	Name of Protein	eGFP control	WT-ERG	P199L-ERG
		GPS2	0.583333	13.5	11.1667
		HDAC3	2.95664	15	9.5
		NCOR1	2.74	154.576	118.013
		NCOR2	0.583333	106.206	42.5671
		TBL1XR1	33.0717	27.8975	11.1667
				ERG variants
	Data-4	Name of Protein	eGFP control	WT-ERG	P199L-ERG
		GPS2	0.583333	6.15179	6.08333
		HDAC3	1.91667	10.8333	7.75
		NCOR1	0.583333	137.999	116.584
		NCOR2	0.583333	82.1606	28.9448
		TBL1XR1	0.583333	20.3473	11.4009

## Sheet: Figure 7A
Figure 7A
			Time	Backbone (BB)	WT-ERG
	Data-1	Percentage of Gr1 positive cells	24h	5.45	0.91
			48h	29.98	8.62
			72h	65.74	26.36
			Time	Backbone (BB)	WT-ERG
	Data-2	Percentage of Gr1 positive cells	24h	4.78	0.99
			48h	30.77	8.31
			72h	68.53	30.13
			Time	Backbone (BB)	WT-ERG
	Data-3	Percentage of Gr1 positive cells	24h	4.2	0.8
			48h	28.53	6.82
			72h	64.05	29.93
			Time	Backbone (BB)	WT-ERG
	Data-4	Percentage of Gr1 positive cells	24h	4.41	0.86
			48h	31.35	8.3
			72h	66.45	35.73

## Sheet: Figure 7B
Figure 7 B
				BRD3308 (µM)	Backbone (BB)	ERG
		Data-1	Percentage of Gr1 % cells	0	66.76	39.41
				0.25	70.75	50.41
				0.5	75.87	60.24
				1	80.71	73.62
				2.5	90.29	82.42
				BRD3308 (µM)	Backbone (BB)	ERG
		Data-2	Percentage of Gr1 % cells	0	66.73	40.64
				0.25	71.22	55.21
				0.5	76.47	62.21
				1	81.73	67.31
				2.5	89.69	84.51
				BRD3308 (µM)	Backbone (BB)	ERG
		Data-3	Percentage of Gr1 % cells	0	71.38	45.9
				0.25	75.97	59.9
				0.5	82.36	65.57
				1	90.97	70.46
				2.5	91.44	79.99
				BRD3308 (µM)	Backbone (BB)	ERG
		Data-4	Percentage of Gr1 % cells	0	62.2	48.39
				0.25	62.95	63.27
				0.5	61.78	68.75
				1	80.71	78.42
				2.5	92.77	88.09
				BRD3308 (µM)	Backbone (BB)	ERG
		Data-5	Percentage of Gr1 % cells	0	61.96	41.55
				0.25	65.88	47.09
				0.5	66.19	52.9
				1	71.37	58.26
				2.5	72.92	63.12
				BRD3308 (µM)	Backbone (BB)	ERG
		Data-6	Percentage of Gr1 % cells	0	67.75	33.55
				0.25	66.34	33.98
				0.5	67.52	37.51
				1	76.24	46.06
				2.5	74.06	63.51
				BRD3308 (µM)	Backbone (BB)	ERG
		Data-7	Percentage of Gr1 % cells	0	57.02	27.75
				0.25	60.85	32.42
				0.5	60.92	38.2
				1	62.97	41.9
				2.5	64.91	58.5
				RGFP966(nM)	Backbone (BB)	ERG
		Data-1	Percentage of Gr1 positive cells	0	49.87	26.29
				100	69.95	29.53
				200	72.63	32.02
				400	68.98	32.29
				800	76.29	52.28
				BRD3308 (nM)	Backbone (BB)	ERG
		Data-2	Percentage of Gr1 positive cells	0	61.3	27.99
				100	66.65	37.44
				200	73.92	44.28
				400	66.4	43.77
				800	73.82	56.72
				BRD3308 (nM)	Backbone (BB)	ERG
		Data-3	Percentage of Gr1 positive cells	0	64.22	31.13
				100	67.83	42.67
				200	59.83	41.81
				400	55.62	49.23
				800	78.81	43.57

## Sheet: Figure 8A
Figure 8A
Dynabeads were incubated with either anti-IgG Isotype control raised in Rabbit or with anti-ERG raised in rabbit
SKNO1 cell lysate was loaded on the beads with antibodies.
These blots shows the input control i.e. equal amount of cell lysate was loaded on both anti-IgG and anti-ERG beads
Anti-NCOR2/SMRT, Cat No. sc-32298 raised in mouse, molecular weight - 270kDa, dilution: 1:250
Anti-HDAC3, Cat No.sc-17795 raised in mouse, molecular weight - 49kDa, dilution: 1:100
Anti-ERG, Cat No.sc-271048 raised in mouse, molecular weight - 55kDa, dilution: 1:100
Dynabeads were incubated with either anti-IgG Isotype control raised in Rabbit or with anti-ERG raised in rabbit
SKNO1 cell lysate was loaded on the beads with antibodies.
These blots shows the after the pull down with either anti-IgG or anti-ERG
Anti-NCOR2/SMRT, Cat No. sc-32298 raised in mouse, molecular weight - 270kDa, dilution: 1:250
Anti-HDAC3, Cat No.sc-17795 raised in mouse, molecular weight - 49kDa, dilution: 1:100
Anti-ERG, Cat No.sc-271048 raised in mouse, molecular weight - 55kDa, dilution: 1:100
Dynabeads were incubated with either anti-IgG Isotype control raised in Rabbit or with anti-ERG raised in rabbit
TF1 cell lysate was loaded on the beads with antibodies.
These blots shows the input control i.e. equal amount of cell lysate was loaded on both anti-IgG and anti-ERG beads
Anti-NCOR2/SMRT, Cat No. sc-32298 raised in mouse, molecular weight - 270kDa, dilution: 1:250
Anti-HDAC3, Cat No.sc-17795 raised in mouse, molecular weight - 49kDa, dilution: 1:100
Anti-ERG, Cat No.sc-271048 raised in mouse, molecular weight - 55kDa, dilution: 1:100
Dynabeads were incubated with either anti-IgG Isotype control raised in Rabbit or with anti-ERG raised in rabbit
TF1 cell lysate was loaded on the beads with antibodies.
These blots shows the after the pull down with either anti-IgG or anti-ERG
Anti-NCOR2/SMRT, Cat No. sc-32298 raised in mouse, molecular weight - 270kDa, dilution: 1:250
Anti-HDAC3, Cat No.sc-17795 raised in mouse, molecular weight - 49kDa, dilution: 1:100
Anti-ERG, Cat No.sc-271048 raised in mouse, molecular weight - 55kDa, dilution: 1:100
Dynabeads were incubated with either anti-IgG Isotype control raised in Rabbit or with anti-ERG raised in rabbit
ELF153 cell lysate was loaded on the beads with antibodies.
These blots shows the input control i.e. equal amount of cell lysate was loaded on both anti-IgG and anti-ERG beads
Anti-NCOR2/SMRT, Cat No. sc-32298 raised in mouse, molecular weight - 270kDa, dilution: 1:250
Anti-HDAC3, Cat No.sc-17795 raised in mouse, molecular weight - 49kDa, dilution: 1:100
Anti-ERG, Cat No.sc-271048 raised in mouse, molecular weight - 55kDa, dilution: 1:100
Dynabeads were incubated with either anti-IgG Isotype control raised in Rabbit or with anti-ERG raised in rabbit
ELF153 cell lysate was loaded on the beads with antibodies.
These blots shows the after the pull down with either anti-IgG or anti-ERG
Anti-NCOR2/SMRT, Cat No. sc-32298 raised in mouse, molecular weight - 270kDa, dilution: 1:250
Anti-HDAC3, Cat No.sc-17795 raised in mouse, molecular weight - 49kDa, dilution: 1:100
Anti-ERG, Cat No.sc-271048 raised in mouse, molecular weight - 55kDa, dilution: 1:100

[truncated: 30 more sheets: Figure 8B, Figure 8C, Figure 8D, Figure 8E, Figure 8F, Figure 8G, Figure 8H, Figure 8I, Figure 8J, Figure S1C, Figure S1D, Figure S3, Figure S4A, Figure S4B, Figure S5B, Figure S6A, Figure S6B, Figure S7B, Figure S7 C, Figure S11 …]
